# Supplementary material for: Rapid Hemostatic Biomaterial from a Natural Bath Sponge Skeleton
Source: Mar Drugs. 2021 Apr 15;19(4):220. doi: 10.3390/md19040220 (PMC8071530; doi:10.3390/md19040220)
Supplement: Supplementary file 1 [file marinedrugs-19-00220-s001.zip]

Archive with 1 entries (1 files):
- marinedrugs-1186279-supplementary.pdf
